# Supplementary material for: Impacts of Proximity to Primary Source Areas on Concentrations of POPs at Global Sampling Stations Estimated from Land Cover Information
Source: ACS Omega. 2023 Sep 21;8(39):36016–24. doi: 10.1021/acsomega.3c04065 (PMC10552113; doi:10.1021/acsomega.3c04065)
Supplement: Supplementary file 2 — ao3c04065_si_002.xlsx [file ao3c04065_si_002.xlsx]

## Sheet: Table S2
Site ID	Latitude	Longitude	Elevation [masl]	Site Type	LC01	LC02	LC03	LC04	LC05	LC06	LC07	LC08	LC09	LC10	LC11	LC12	LC13	LC14	LC15	LC16	LC17	LC18	LC19	LC20	SII1	SII2	SII3
AF01	6.53257	-1.43012	233	Rural	9.12492	0.597046	0	0	0	21.1413	0	0.413545	0.551381	0.34461	0.206799	0	54.4556	0	0	0	0	0	0	13.1647	-0.283659	0.0178965	0.405288
AF02	-14.1833	33.7833	1148	Background	0.353179	5.30898	0	0	0	4.85406	3.13138	9.54644	1.55462	0	0.665404	0	74.5859	0	0	0	0	0	0	0	-0.584855	0.00751707	0.574451
AF03	-25.8667	22.9	1076	Background	0	0	0	0	0	0	96.8824	0	0.0312569	2.52378	0.562545	0	0	0	0	0	0	0	0	0	-0.0139273	0.44265	-0.200394
AF04	-30.665	23.993	1287	Background	0.0796629	0	0	0	0	0.0795633	94.1023	0	0.0795633	1.87821	2.2881	0	0.0596492	0	0	0	0	1.43295	0	0	-0.0389016	0.415867	-0.185609
AF05	30.1403	31.6192	193	Rural	0	0	0	0	0	0	0.962853	0.237674	0	61.538	0.317001	0.23749	0	0	0	20.9875	3.36456	12.3549	0	0	-0.111537	0.301444	-0.232677
AF06	-0.41	32.48	1151	Background	26.9774	0.479386	0	0	0	0.789925	0	0	0.342419	0	0	0	0.482223	0	0	0	0	0	0	70.9287	0.761517	-0.147224	0.0381681
AF07	-0.0622	37.2972	3678	Background	31.4327	6.46689	0	0	0	11.1087	20.8414	0.821783	3.02617	0.420352	5.62396	0	2.91187	0	17.2551	0.091078	0	0	0	0	0.11362	0.252584	-0.0594383
AF08	-26.7751	27.8845	312	Background	0.162403	1.28804	0	0	0	2.75332	23.6547	27.7721	4.92433	0.613768	13.6683	0	4.36915	0	0	0	0	20.7939	0	0	-0.311893	0.103108	-0.0732971
AF09	-27.0013	27.4997	312	Background	0.307619	0.230641	0	0	0	4.58276	10.3531	57.7791	13.2258	0	9.56333	0	3.95762	0	0	0	0	0	0	0	-0.112982	0.367155	-0.0659597
AF10	6.51773	3.37262	1	Urban	2.9323	0.137848	0	0	0	7.33874	0.758186	0.137863	0.0689223	4.7984	0.669094	0	0.592446	1.98903	0.0784345	0.714733	0	68.316	0	11.468	-0.411479	-0.455128	-0.325504
AF11	16.8636	-24.8672	0	Background	0	0	0	0	0	0	0.143127	0.858705	0	1.50272	0	0	0.0715643	0	0	26.7555	0	0.658512	0	70.0099	0.749413	-0.144713	0.0290906
AF12	-34.35	18.4833	230	Background	2.88943	0.540884	0	0	0	6.19671	1.51357	0.248766	2.5431	0.165891	0.248844	0	0	0	0	0	0	0	0	85.6528	0.924148	-0.268413	0.0854433
AS01	45.74	126.64	143	Urban	0	0.021398	0	0	0	0.196385	0	0	0	0.785495	3.07944	0.355137	0.652666	0	0	0	0	92.303	0	2.60645	-0.742097	-0.654869	-0.395591
AS02	40.99	122.05	4	Background	0	0.241397	0.0906791	0.0907249	0	0.272106	0	0.452937	0	0	5.22267	3.21844	4.42658	0	78.5668	0	0	6.1702	0	1.24749	0.71513	-0.363879	0.180568
AS03	37.5847	127.024	48	Urban	0.16593	5.69905	0.0864525	1.09467	2.26977	0.423215	0	0.00644045	0	0.0863462	0.0863653	1.65262	0	0	0	0	0	85.8643	0	2.5648	-0.6737	-0.567229	-0.403313
AS04	36.0125	129.32	59	Rural	3.35306	14.7492	4.28731	3.44619	6.50475	5.00233	0.423186	0.0847133	0	0	6.85841	18.5526	4.78797	0	0	0	0	26.2489	0	5.70132	-0.385699	-0.0775637	0.0578962
AS05	32.7833	130.7	12	Background	8.45244	0.450804	4.6967	0	0.733433	2.25529	0.488575	0.215595	0	0.0814349	6.60286	22.3506	3.1619	0	0	0	0	50.4425	0	0.0678773	-0.65315	-0.318444	-0.00428976
AS06	30.9591	103.544	2109	Rural	17.4596	23.0761	5.25582	3.99213	6.16942	6.85912	0.798748	2.70047	0	1.92649	3.34478	7.89964	17.4568	0	0	0	0	3.06088	0	0	-0.253219	0.243721	0.0835476
AS07	30.67	104.07	501	Urban	0	0	0	0	0	0	0	0	0	0	0.0098566	0	0	0	0	0	0	99.9901	0	0	-0.800172	-0.697307	-0.466723
AS08	29.34	47.9	0	Urban	0	0	0	0	0	0	0	0	0	7.68643	0	0	0.314279	0	0	3.81464	0.11115	43.7878	0	44.2857	0.125587	-0.425116	-0.167618
AS09	28.6557	77.2949	212	Agricultural	0	0	0.0780627	0	0	0.156153	0	0.156129	0	0.312301	0.278835	0.545977	0.0780751	0	0	0	0	98.3945	0	0	-0.794384	-0.684267	-0.4533
AS10	28.7446	77.1205	219	Agricultural	0	0	0	0	0	0	0	0	0	0	0.781593	2.74142	0	0	0	0	0	96.477	0	0	-0.799254	-0.677609	-0.42112
AS11	14.6519	121.069	74	Urban	3.44787	0.172109	0.242632	0	0.0708067	1.11487	0	0	0	0	0	0.141603	2.72006	0	0	0	0	91.4528	0	0.637243	-0.747519	-0.621619	-0.412736
AS12	4.98139	117.844	426	Background	91.4732	4.55056	1.79338	0.0687352	2.0454	0	0	0	0	0	0	0	0.0687431	0	0	0	0	0	0	0	-0.0101526	0.445527	-0.205517
AS13	0.2	100.32	864	Background	85.2013	5.58054	3.87654	0.616433	4.72521	0	0	0	0	0	0	0	0	0	0	0	0	0	0	0	-0.00962713	0.445927	-0.20623
AS14	30.4056	78.2997	2379	Background	29.9945	2.88299	12.6793	0.476422	4.00926	16.0976	3.34779	1.88197	0	0	8.85897	3.7556	16.0156	0	0	0	0	0	0	0	-0.228478	0.27913	0.0907877
AS15	29.7469	78.0294	239	Agricultural	0.0788961	0.725253	0	0	0.0788996	0.394498	0	0	0	0	1.71013	96.46	0.552293	0	0	0	0	0	0	0	-0.76427	-0.129224	0.817947
AS16	27.6181	85.5417	1473	Background	12.2087	13.0402	1.5874	0.156658	1.14419	17.2025	0	0	0	0	6.91443	4.33758	43.4083	0	0	0	0	0	0	0	-0.427455	0.127479	0.360833
AS17	25.6194	85.1719	59	urban	0	0.00194967	0	0	0.0759561	0.151931	0.0759908	1.13956	0	14.5839	3.32806	37.1809	3.82853	0	0	0.563191	0	35.8554	0	3.21459	-0.596885	-0.249067	0.171144
AS18	16.3421	75.2878	559	Agricultural	0.0713778	0.498573	0	0	0	1.06049	0.356862	0.0713918	0	0	35.1432	36.7948	22.8634	0	0	0	0	3.13997	0	0	-0.759119	-0.142279	0.769085
AS19	33.2936	126.163	49	Background	0.409807	0.0819487	0.655422	0	0.163803	2.51403	0.785379	0.163952	0	0.163984	25.6462	1.03561	7.04886	0	0	0	0	0	0	61.331	0.402517	-0.261046	0.350704
AS20	30.7667	90.9833	4718	Background	0	0	0	0	0	0	0	54.5137	0	3.68129	0.868318	0	5.4921	0	0	0	0	0	0	35.4446	0.328953	0.113865	-0.0206141
AS21	29.9788	47.7063	52	Background	0	0	0	0	0	0	0.0790743	0	0	16.1936	0.0790743	0	0	0	0	53.3359	30.3124	0	0	0	-0.0102316	0.445467	-0.20541
AS22	14.1414	121.005	505	Background	32.4189	2.60981	0.750302	0.635532	0.777372	14.49	0	0.0706202	0	0	0.25802	2.32857	36.8169	0	0	0	0	0	0	8.844	-0.214218	0.142756	0.232403
AS23	11.4167	76.6833	2244	Agricultural	20.0583	14.1336	6.47401	2.75458	0.769443	14.1176	0.215518	1.19653	0	0	4.82059	1.6638	30.0934	0	0	0	0	3.56298	0	0.139736	-0.315871	0.190929	0.164425
AS24	11.0136	76.9378	426.7	Background	0.976637	0.337518	0	0	0	1.81654	0.139544	0	0	0.139523	23.0117	5.57574	11.6678	0	0	0.0697484	0	56.2653	0	0	-0.762145	-0.431872	0.0647513
AS25	10.4914	76.9689	0	Agricultural	20.6774	15.344	1.27867	1.32314	1.18388	17.5493	0.975063	0.139281	0	0	3.42555	14.893	22.0965	0	0	0	0	0	0	1.11427	-0.30639	0.201198	0.216809
AS26	36.3	100.9	3810	Background	0	0	0	0	0	0.379882	0.339882	79.8044	0	2.76622	4.97826	0.339891	11.3915	0	0	0	0	0	0	0	-0.137357	0.348578	-0.0328793
AS27	7.52188	80.953	90	Rural	27.2214	1.28298	2.17219	0.345351	0.414422	12.7476	0.138156	0.130057	0	0	5.11993	16.9538	33.4741	0	0	0	0	0	0	0	-0.434239	0.122309	0.37004
AS28	6.7763	73.1833	0	Background	0	0.0689685	0.551748	0	0	0.689636	0	0.0689596	0	0.206892	0	0	0.41382	0	0	0	0	0	0	98	1.05777	-0.372141	0.128828
EE01	54.9	38.1298	180	Rural	0.141965	23.8271	0.709149	5.95696	4.66626	10.9062	0.238146	2.67901	0	0	10.9144	0	31.9515	0	0	0	0	8.00923	0	0	-0.400615	0.104624	0.217601
EE02	54.2153	18.3747	231	Rural	0.235106	17.6286	3.34821	6.11482	17.9291	5.25906	0	0	0	0	30.0024	0	19.4827	0	0	0	0	0	0	0	-0.387895	0.15763	0.307144
EE03	49.5836	15.0837	534	Background	6.05585	4.53646	4.01126	0.843216	7.88615	3.4084	0.723473	0	0	0	51.627	0	20.9082	0	0	0	0	0	0	0	-0.564092	0.0233412	0.546272
GR01	22.752	-83.5349	47	Background	24.9961	6.83359	5.21996	0.0794289	1.44253	24.3403	0.716085	0.0742401	0	0	11.6531	0.474183	22.9312	0	0.222874	0	0	0	0	1.01641	-0.264079	0.231364	0.16166
GR02	19.2001	-96.1334	10	Rural	0.12669	0.298613	0.144996	0	0.277473	1.15188	0.81271	0.803235	0.362602	0.290088	13.3871	0	2.26208	0	0	0	0	24.8786	0	55.2039	0.277123	-0.389143	0.0776024
GR03	9.69573	-83.8654	2830	Background	52.6592	4.11958	22.5972	0.9032	6.26526	7.94654	0	0.138937	0	0	1.25047	0.0721309	4.04749	0	0	0	0	0	0	0	-0.0506765	0.414642	-0.150519
GR04	7.01285	-70.7434	1.95	Rural	10.8027	8.50836	0.0690025	0	0	7.35746	0.344996	2.84031	41.9805	0	5.44885	1.518	18.4957	0	2.63412	0	0	0	0	0	-0.17549	0.27566	0.066817
GR05	-16.2721	-68.1361	5192	Background	0.968585	0.213996	0	0	0	1.81976	24.8314	63.0859	2.33779	3.24672	0	0	0.0713581	0	0	0.214079	2.2831	0	0.9274	0	-0.0101726	0.445512	-0.20549
GR06	-18.2167	-69.1667	4320	Background	0.0720978	0	0	0	0	0.0721255	41.6531	4.95941	0	7.71809	0.788167	0.0708847	0	0	0	16.4087	12.2823	0	1.01059	14.9645	0.14728	0.316372	-0.14681
GR07	-23.1575	-47.1685	760	Rural	2.29598	8.39739	0	0	0	7.42608	1.30846	2.31307	6.41203	0	30.4066	0	26.3771	0	0	0	0	15.0634	0	0	-0.562769	-0.0571089	0.343602
GR08	-38.75	-62.25	32	Agricultural	0.096644	0	0	0	0	0.526893	14.2326	0.201265	0.0523913	0.154885	2.61681	0.263439	1.64248	0	29.0299	0	0	39.9273	0	11.2554	0.0802362	-0.372202	-0.127399
GR09	-45.5833	-72.0333	276	Background	25.8349	14.4968	0.587147	0	0	24.7244	2.35163	20.1057	0	0.195808	6.01997	0	2.35714	0	0	0	0	3.32652	0	0	-0.0999602	0.359091	-0.127993
GR10	19.2456	-99.01	2072	Urban	0	8.25613	2.85994	0	1.09924	6.00563	2.86323	1.2484	0.507749	0.0725661	28.35	0	0.400169	0	0	0	0	47.8292	0	0.507808	-0.601961	-0.272622	-0.0309062
GR11	0.917357	-29.3457	0	Background	0	0	0	0	0	0	0	0	0	0	0	0	0	0	0	0	0	0	0	100	1.08278	-0.386376	0.131286
GR12	13.1651	-59.4322	0	Background	0.281335	0	0.211	0	0	1.35027	0.782382	0.773581	0	0	15.0076	2.61086	8.68547	0	0	0	0	0	0	70.2975	0.557239	-0.292406	0.30392
GR13	-0.978458	-89.3591	168	Background	0.4472	0.163762	0	0	0	0.178832	0.136982	2.00969	0.0983113	0	0	0	0	0	0	0	0	0	0	96.9652	1.04963	-0.361117	0.121043
GR14	-8.83611	-63.9389	99	Urban	23.89	13.0009	0.762304	0	0	15.2367	1.1114	6.55658	11.4005	0	0.44476	0.485099	5.06482	0	8.68133	0	0	9.1155	0	4.25009	0.0137505	0.199157	-0.124151
GR15	-5.88555	-64.4094	99	Background	77.0561	3.91021	0	0	0	2.42014	0.137679	0.137694	0.206526	0	0.0688478	0.206532	0	0	12.9062	0	0	0	0	2.95004	0.161483	0.312351	-0.149856
GR16	27.1273	-109.84	140	Agricultural	0	0	0	0	0	0	0.153869	0.0769031	0	0.461605	97.9226	0	0	0	0	0	0	1.38502	0	0	-0.769105	-0.140399	0.80604
GR17	20.8592	-90.3924	52	Background	0	0.0732877	0	0	0.0733205	0.293194	0.21987	0.0776718	0	0	1.83037	0	0	6.62976	40.2411	0	0	0.0732858	0	50.4882	1.03936	-0.375896	0.14117
GR18	-62.0865	-58.3932	0	Background	0	0	0	0	0	0	0	0	0	0	0	0	0	0	0	0	0	0	49.6548	50.3452	0.540348	0.0269024	-0.036307
GR19	-0.25	-78.5833	1658	Urban	17.7903	5.48082	0.684826	0	0	11.0665	1.32455	11.7432	8.63224	0	2.47021	0.478973	12.4766	0	0	0	0	27.8517	0	0	-0.347725	0.0376315	-0.118785
GR20	-35.1137	-65.5999	329	Background	0	0	0	0	0	4.60828	63.5856	7.49144	0.167381	0.167458	18.1008	0	5.54403	0	0	0	0.251327	0	0	0.08368	-0.189456	0.307477	0.0393512
GR21	-32.7092	-68.4004	596	Rural	0	0	0	0	0	0.651365	43.2245	0.244084	0	17.3216	12.8746	21.8954	0.162744	0	0	0.675804	2.94998	0	0	0	-0.276655	0.242411	0.156172
GR22	5.07583	-75.4367	2670	Background	31.7644	6.55505	0.343758	0	0	10.8415	0.951689	7.44811	4.20394	0	11.7009	1.16603	14.2971	0	0	0	0	10.7275	0	0	-0.302077	0.165025	0.0476194
GR23	-2.55391	-44.25	10	Urban	2.64218	1.41096	0.122427	0	0	6.4299	1.1224	3.01544	3.56024	0	2.49257	0	3.55394	0	7.59428	0	0.0685467	60.0329	0	7.95419	-0.360583	-0.40506	-0.247481
GR24	-28.5942	-49.8186	1270	Background	19.2262	24.8661	0.703008	0	0.0780379	26.5473	10.6163	4.20129	3.07439	0	0.464573	0	10.2228	0	0	0	0	0	0	0	-0.0913221	0.383663	-0.0953564
GR25	-22.3858	-44.6789	2400	Background	69.1537	11.8233	1.00574	0	0.074072	6.33394	2.68059	3.435	1.55529	0	1.33501	0	2.60333	0	0	0	0	0	0	0	-0.0397321	0.422983	-0.165373
GR26	-25.0851	-66.1262	2400	Background	0	0	0	0	0	0.151187	68.5012	2.25399	0.910224	23.4908	2.36768	0	0	0	0	0.901413	1.42351	0	0	0	-0.0277259	0.432133	-0.181667
GR27	-51.6473	-69.2073	20	Rural	0.331121	0	0.220825	0	0	0.662416	35.5952	5.39491	0	0.772925	1.43517	0	0.110469	0	0	0	0	20.3559	0	35.121	0.2013	-0.0881179	-0.124708
GR28	-36.8293	-73.0342	30	Urban	37.6248	4.88283	1.86049	0	0	4.16179	2.37624	1.22985	0.171053	0	1.63218	2.12874	2.84924	0	0	0	0	28.8558	0	12.227	-0.154705	-0.0242541	-0.17159
GR29	-16.35	-68.131	5240	Background	0	0.142715	0	0	0	0.580907	22.4233	60.2835	10.2799	3.35918	0	0	0.238443	0	0	0.285439	1.69631	0	0.639008	0.0713703	-0.0106702	0.443944	-0.203516
WE01	82.4501	-63.504	0	Polar	0	0	0	0	0	0	0	0	0	98.8745	0	0	0	0	0	0	0	0	1.12545	0	-0.00962713	0.445927	-0.20623
WE02	71.32	-156.6	5	Polar	0	0	0	0	0	0	0	24.5706	0	24.6955	0	0	0	0	0	0	0	0	0	50.734	0.544594	0.0236669	-0.034995
WE03	63.6957	-170.484	4	Polar	0	0	0	0.617884	0	0.308965	0.619913	31.6873	0	0	0	0	0	0	1.084	0	0	0	0	65.682	0.719729	-0.109768	0.0191156
WE04	63.5086	-116.008	264	Background	0	0	1.23765	17.6569	10.1941	49.052	6.43172	0	0	0	0	0	0	0	0	0	0	0	0	15.4277	0.158906	0.317522	-0.154159
WE05	50.2008	-104.71	595	Agricultural	0	0	0	0.185469	0	0	0	0.642001	0	0	99.1725	0	0	0	0	0	0	0	0	0	-0.76771	-0.131847	0.822616
WE06	50.0583	-122.957	2180	Background	0.38509	1.68711	18.6035	34.0053	22.5993	9.08169	3.5538	7.55677	0	0.355943	0	0	0.319806	0	0	0	0	0.581293	0.038636	1.23179	-0.003211	0.427166	-0.20027
WE07	49.2167	-123.117	42	Urban	0.172858	0.510704	4.5755	0	0.791782	4.4766	1.74437	0.419221	0	0	0.233058	0	0.210808	0	0	0	0	86.4902	0	0.374937	-0.69267	-0.548612	-0.425771
WE08	45.22	-78.93	317	Background	0.0973054	11.2316	2.03188	10.1231	61.2029	8.0424	0.0972911	0	0	0	1.37108	0	0	0	0	0	0	0	0	5.80245	0.0432786	0.389646	-0.172422
WE09	43.7811	-79.4683	184	Urban	0	0	0	0.273406	0	0.378823	0.189724	0.664315	0	0	1.10876	0	0.176529	0	0	0	0	97.2084	0	0	-0.787931	-0.672935	-0.446241
WE10	34.2667	-118.767	249	Rural	0	0	1.29277	0	0.270272	17.9018	30.4033	0.694454	11.3382	0	8.2522	0	0	0	0	0	0	29.847	0	0	-0.308662	0.0566133	-0.198407
WE11	33.3756	-83.4742	141	Agricultural	9.7482	16.5372	40.398	0.0820194	9.36914	6.26309	0.163992	0	0	0	9.3204	1.16488	6.95312	0	0	0	0	0	0	0	-0.142928	0.344332	-0.0253189
WE12	32.3667	-64.65	24	Background	0.162127	0.0810616	0.947899	0.567468	0.0810727	1.54037	0.324325	0.295304	0	0	0.487968	0	0	0	0	0	0	0.24327	0	95.2691	1.02545	-0.352625	0.119747
WE13	78.9072	11.8867	475	Polar	0	0	0	0	0	0.356039	0	24.2685	0	44.8334	0	0	0	0	0	0	0	0	30.542	0	-0.00962713	0.445927	-0.20623
WE14	63.4	-20.283	82	Background	0	0.306132	1.32344	2.31885	2.00924	2.77306	0.765396	1.6839	0	0	0	0	0	0	0	0	0	0.169776	0	88.6502	0.957452	-0.293852	0.0925359
WE15	61.0545	25.6613	98	Rural	0.849222	3.96151	26.7282	9.53001	13.5109	18.0403	0	3.6864	0	0	1.5487	0	0.707921	0	0	0	0	0.535922	0	20.9008	0.197208	0.252695	-0.113673
WE16	55.3717	-7.33899	18	Background	0.769511	1.44518	3.51781	0	0.84333	11.816	0.87668	7.31597	0	0.0801757	0	0	3.77573	0	0	0	0	0	0	69.5596	0.721385	-0.155017	0.0677153
WE17	48.8639	2.35827	35	Urban	0	0.00799796	0.0874953	0	0	0	0	0	0	0	0	0	0.0782146	0	0	0	0	99.8263	0	0	-0.799399	-0.695832	-0.465587
WE18	41.3833	2.18333	3	Urban	0.431628	0	0.634152	0	0.189607	0.00578472	0	0.456166	0	5.06202	0.091246	0	0.729997	0	0	0.547564	0	51.7034	0	40.1485	0.0139405	-0.484133	-0.196952
WE19	38.4233	27.1372	10	Urban	0.0873658	0	0.104051	0	0	0.512213	1.01224	0	0.543183	0.745513	0.38065	0	1.01775	0	0	0	0	69.8478	0	25.7492	-0.291211	-0.575094	-0.286853
WE20	37.9688	12.0711	28	Background	0.173721	0.0868581	1.82416	0.173741	0.173775	2.34552	0.434379	0.173701	0	0.434388	0.173731	0	0.608055	0	0	0	0	0	0	93.398	1.00468	-0.335982	0.117113
WE21	27.9912	-15.3688	2	Background	1.07553	0	0	0	0	1.5446	11.7303	0.232641	0	3.33937	5.11697	0.388272	0	0	0	2.57791	0	12.8982	0	61.0961	0.513742	-0.242115	0.0234767
WE22	-12.3707	130.864	8	Rural	3.07586	0	0.210337	0	0	8.59803	2.90895	3.55092	2.1393	0.21032	1.85785	0	0	6.8316	5.36152	0	0	11.5433	0	53.7121	0.604869	-0.2454	0.00540011
WE23	-40.6836	144.701	71	Background	4.62474	0	2.04207	0	0	5.63835	2.41931	2.29047	8.7199	0	6.87702	0	0	0	0	0	0	0	0	67.3881	0.673957	-0.155011	0.0925599
WE24	-74.695	164.123	44	Polar	0	0	0	0	0	0	0	0	0	0	0	0	0	0	0	0	0	0	21.6375	78.3625	0.846411	-0.206286	0.0582558
WE25	61.35	-135.633	1072	Background	0	0	0	13.2211	0.856631	6.11089	50.9863	26.8257	0	0	0	0	0	0	0	0	0	0	0	1.99934	0.0122138	0.429287	-0.199482
WE26	59.5204	-135.35	23	Background	0	1.21519	12.6908	24.5074	25.8198	8.18434	5.4264	12.4936	0	1.17437	0	0	0	0	0	0	0	0	5.4109	3.07716	0.023988	0.420316	-0.195844
WE27	50.06	-124.984	0	Background	2.02706	0	43.0679	0	3.3701	2.24764	0	0	0	0	0	0	0	0	0	0	0	0	0	49.2873	0.528791	0.0357077	-0.0398778
WE28	49.4833	-124.25	32	Background	0	0.204302	43.3195	0.105523	3.46221	1.16102	0	0	0	0	0	0	0	0	0	0	0	0	0	51.7474	0.555665	0.015232	-0.0315744
WE29	48.783	-123.05	0	Background	0	0	8.13804	0	0.466327	1.14329	0	0	0	0	0	0	0	0	0	0	0	0	0	90.2523	0.976296	-0.305246	0.0983859
WE30	68	24.24	324	Background	0	2.00127	43.6218	15.5761	5.73309	10.8174	0	1.9426	0	0.731801	0	0	0	0	0	0	0	0	0	19.5759	0.204222	0.282996	-0.140158
WE31	-37.8105	176.183	357	Background	71.6177	0	8.26009	0	0	9.80816	0.0866273	9.09461	0	0	1.13284	0	0	0	0	0	0	0	0	0	-0.0182867	0.439328	-0.194478
WE32	49.8833	-81.5667	166	Background	0.869555	8.13478	8.03149	10.39	54.163	14.9231	0.834396	0.10624	0	0	0	0	0	0	0	0	0	0	0	2.54745	0.0182014	0.424725	-0.197632
WE33	48.9333	-125.517	14	Background	0.938795	0.104336	40.5022	0.312781	2.18576	1.32877	0.20855	0	0	0	0	0	0	0	0	0	0	0	0	54.4188	0.584848	-0.00700236	-0.022558
WE34	43.9326	-60.006	4	Background	0	0	0	0.0950909	0	0.475455	0.475448	1.63184	0	1.71156	0	0.0950842	0	0	0	1.71163	0.0950842	0	0	93.7088	1.01333	-0.334568	0.111038
WE35	38.0416	-122.794	37	Background	14.6004	2.31391	29.6537	0.17379	4.07296	21.1878	5.48166	3.43527	4.40936	0.590727	5.22664	0	0.608826	0	0	0	0	0	0	8.24498	0.0358349	0.343307	-0.117863
WE36	27.9667	-82.2167	23	Urban	3.22151	0.549169	2.60292	0	0.327829	20.2994	0.232695	0	0	0	11.7078	0.465097	23.3379	0	0	0	0	36.8681	0	0.387505	-0.568302	-0.185691	0.0673929
WE37	19.5359	-155.577	3319	Background	0	0	2.74985	0	0	0.145298	0.294348	0	0	0.791699	0	0	0	0	0	39.2029	10.9471	0	0	45.8688	0.491447	0.0641603	-0.0514159
WE38	-14.2476	-170.565	42	Background	5.68954	0.873453	0.0706619	0	0	1.20123	0.282665	0.356944	0	0	0.0706619	0	0	0	0	0	0	0	0	91.4549	0.988892	-0.315666	0.103178
WE39	-42.9089	171.575	1345	Background	30.5711	0	8.64131	0	0	9.199	0.0934316	48.9086	0.186901	1.46467	0.841446	0	0	0	0	0	0	0	0	0.0934758	-0.0150381	0.440247	-0.197185
WE40	41.3167	-72.0667	4	Background	1.00264	16.2772	3.34863	0.364838	1.66009	6.99528	0.273757	0	0	1.00325	0.638459	0	3.94203	0	0.182358	0.0911817	0	13.4491	0	50.7711	0.405657	-0.158608	-0.0217858
WE41	37.0533	-6.55417	35	Background	0	0	0.0857933	0	0	19.774	7.76155	0.514756	0.257385	1.58201	14.6548	0	18.3412	0	23.648	0	0	1.88656	0	11.4939	0.107127	-0.0603622	0.249774
WE42	64.1879	-83.3472	9	Background	0	0	0	0	0	0	0	79.6742	0	12.9377	0	0	0	0	0	0	0	0	7.23043	0.157635	-0.00790511	0.444615	-0.205698
WE43	51.07	-118.109	1917	Background	0.762648	2.68306	19.8728	17.4267	19.5317	12.2618	3.92501	10.6978	0	1.36272	0.98099	0.21802	0.644674	0	0	0	0	0	7.3021	2.32991	0.00173167	0.415794	-0.17924
WE44	28.309	-16.4994	2367	Background	22.1994	1.76283	0	0	0	8.36028	35.652	4.58862	5.34289	0.233275	12.9996	0.622217	1.14182	0	0	6.3679	0	0.729051	0	0	-0.128245	0.35158	-0.0549674
WE45	42.8833	-81.4806	237	Rural	0.0934822	1.83886	0.186832	2.31787	0.558053	6.03716	0	1.56844	0	0	19.6156	9.09716	58.6865	0	0	0	0	0	0	0	-0.677715	-0.0632563	0.700477
WE46	44.4639	-78.1306	226	Rural	0.86384	6.85743	3.66661	16.3196	35.4142	13.6238	0.313387	0.675307	0	0	6.28094	0	14.8953	0	0	0	0	0	0	1.08957	-0.159598	0.313487	0.0171362
WE47	44.2311	-79.7831	242	Rural	0.191034	5.01959	0	4.80178	6.86613	7.24424	0	7.4582	0	0	27.019	4.46837	36.9316	0	0	0	0	0	0	0	-0.532628	0.0473217	0.50357
